# Supplementary material for: QTc Interval Reference Values and Their (Non)-Maturational Factors in Neonates and Infants: A Systematic Review
Source: Children (Basel). 2022 Nov 18;9(11):1771. doi: 10.3390/children9111771 (PMC9688724; doi:10.3390/children9111771)
Supplement: Supplementary file 1 [file children-09-01771-s001.zip]

Archive with 1 entries (1 files):
- children-2002455-supplementary.pdf
